# Supplementary material for: Post-marketing safety of anakinra and canakinumab: a real-world pharmacovigilance study based on FDA adverse event reporting system
Source: Front Pharmacol. 2025 Apr 30;16:1483669. doi: 10.3389/fphar.2025.1483669 (PMC12075943; doi:10.3389/fphar.2025.1483669)
Supplement: Supplementary file 1 [file Table2.xlsx]

## Sheet: Supplemental Table S3
Table S3 System organ classes reported by health professionals and the general reported for anakinra and canakinumab.
SOC	Anakinra														Canakinumab
	General reports							Health professional reports							General reports							Health professional reports
	Case Reports	ROR(95% CI)	PRR(95% CI)	chisq	IC(IC025)	EBGM(EBGM05)		Case Reports	ROR(95% CI)	PRR(95% CI)	chisq	IC(IC025)	EBGM(EBGM05)		Case Reports	ROR(95% CI)	PRR(95% CI)	chisq	IC(IC025)	EBGM(EBGM05)		Case Reports	ROR(95% CI)	PRR(95% CI)	chisq	IC(IC025)	EBGM(EBGM05)
General disorders and administration site conditions	8776	1.95(1.9, 2)	1.66(1.63, 1.69)	2824.16	0.73(0.7)	1.66(1.63)		1843	1.53(1.45, 1.61)	1.41(1.36, 1.47)	261.16	0.49(0.42)	1.41(1.35)		6475	1.43(1.39, 1.47)	1.32(1.29, 1.35)	622.65	0.4(0.36)	1.32(1.29)		3252	1.28(1.23, 1.33)	1.22(1.17, 1.27)	160.68	0.29(0.24)	1.22(1.19)
Injury, poisoning and procedural complications	4483	1.76(1.7, 1.81)	1.64(1.61, 1.67)	1236.24	0.71(0.67)	1.64(1.6)		928	1.34(1.25, 1.43)	1.3(1.23, 1.38)	69.25	0.38(0.28)	1.3(1.22)		2737	1.03(0.99, 1.07)	1.03(0.99, 1.07)	2.19	0.04(-0.02)	1.03(0.99)		1505	1(0.94, 1.05)	1(0.96, 1.04)	0.03	-0.01(-0.08)	1(0.95)
Infections and infestations	3196	2.14(2.06, 2.22)	2.02(1.94, 2.1)	1727.33	1.01(0.96)	2.01(1.95)		835	1.69(1.57, 1.82)	1.62(1.53, 1.72)	210.89	0.69(0.59)	1.62(1.52)		3368	2.49(2.4, 2.58)	2.3(2.21, 2.39)	2611.94	1.2(1.15)	2.3(2.23)		2393	2.54(2.44, 2.66)	2.31(2.22, 2.4)	1901.35	1.21(1.15)	2.31(2.23)
Skin and subcutaneous tissue disorders	1941	1.21(1.15, 1.27)	1.19(1.14, 1.24)	65.33	0.26(0.19)	1.19(1.15)		539	1.31(1.2, 1.43)	1.29(1.19, 1.4)	37.05	0.37(0.24)	1.29(1.2)		1428	0.95(0.9, 1)	0.95(0.9, 1.01)	3.77	-0.07(-0.15)	0.95(0.91)		832	1(0.93, 1.07)	1(0.94, 1.06)	0.01	-0.01(-0.11)	1(0.94)
Musculoskeletal and connective tissue disorders	1799	1.12(1.07, 1.18)	1.12(1.08, 1.16)	23.06	0.16(0.09)	1.12(1.07)		576	1.42(1.3, 1.55)	1.39(1.29, 1.5)	66.41	0.47(0.35)	1.39(1.29)		1927	1.33(1.27, 1.39)	1.31(1.26, 1.36)	145.63	0.38(0.32)	1.31(1.26)		988	1.21(1.13, 1.29)	1.2(1.13, 1.27)	33.83	0.26(0.17)	1.2(1.13)
Investigations	1586	0.83(0.79, 0.87)	0.84(0.81, 0.87)	53.56	-0.26(-0.33)	0.84(0.8)		540	0.92(0.84, 1.01)	0.93(0.86, 1.01)	3.34	-0.11(-0.23)	0.93(0.86)		1728	1.07(1.02, 1.13)	1.07(1.03, 1.11)	8.39	0.1(0.03)	1.07(1.03)		1199	1.13(1.06, 1.19)	1.12(1.06, 1.19)	15.63	0.16(0.07)	1.12(1.06)
Gastrointestinal disorders	1340	0.49(0.47, 0.52)	0.51(0.48, 0.54)	672.05	-0.96(-1.04)	0.52(0.49)		407	0.55(0.5, 0.61)	0.58(0.53, 0.64)	138.49	-0.79(-0.94)	0.58(0.53)		1925	0.81(0.77, 0.85)	0.82(0.79, 0.85)	78.79	-0.28(-0.34)	0.82(0.79)		1199	0.85(0.8, 0.9)	0.86(0.81, 0.91)	28.05	-0.21(-0.3)	0.86(0.82)
Nervous system disorders	1200	0.44(0.41, 0.46)	0.46(0.43, 0.49)	828.16	-1.12(-1.2)	0.46(0.44)		302	0.42(0.38, 0.47)	0.44(0.39, 0.49)	231.75	-1.18(-1.34)	0.44(0.4)		1199	0.5(0.47, 0.53)	0.52(0.49, 0.55)	570.8	-0.93(-1.02)	0.52(0.5)		631	0.46(0.43, 0.5)	0.48(0.44, 0.52)	383.11	-1.05(-1.17)	0.48(0.45)
Respiratory, thoracic and mediastinal disorders	1068	0.73(0.68, 0.77)	0.74(0.7, 0.78)	106.43	-0.44(-0.53)	0.74(0.7)		423	0.97(0.88, 1.07)	0.97(0.88, 1.07)	0.3	-0.04(-0.18)	0.97(0.9)		1608	1.25(1.19, 1.31)	1.23(1.18, 1.28)	74.72	0.3(0.23)	1.23(1.18)		1100	1.33(1.25, 1.41)	1.31(1.24, 1.39)	82.83	0.38(0.3)	1.3(1.24)
Immune system disorders	571	1.72(1.58, 1.87)	1.71(1.58, 1.85)	168.35	0.77(0.65)	1.7(1.59)		266	2.41(2.14, 2.73)	2.37(2.11, 2.67)	212.72	1.24(1.07)	2.37(2.14)		367	1.18(1.06, 1.3)	1.17(1.06, 1.29)	9.53	0.23(0.08)	1.17(1.08)		219	0.96(0.84, 1.09)	0.96(0.84, 1.1)	0.42	-0.06(-0.25)	0.96(0.86)
Psychiatric disorders	502	0.27(0.25, 0.3)	0.29(0.27, 0.31)	956.91	-1.81(-1.94)	0.29(0.27)		90	0.22(0.18, 0.27)	0.23(0.19, 0.28)	245.09	-2.12(-2.42)	0.23(0.19)		446	0.28(0.25, 0.3)	0.29(0.26, 0.32)	825.32	-1.79(-1.92)	0.29(0.27)		216	0.28(0.25, 0.32)	0.29(0.25, 0.33)	384.74	-1.77(-1.96)	0.29(0.26)
Blood and lymphatic system disorders	422	0.82(0.74, 0.9)	0.82(0.74, 0.9)	17.22	-0.29(-0.43)	0.82(0.76)		252	1.13(1, 1.28)	1.13(1, 1.27)	3.67	0.17(-0.01)	1.13(1.01)		484	1.06(0.97, 1.16)	1.06(0.96, 1.17)	1.84	0.09(-0.04)	1.06(0.99)		394	0.9(0.81, 0.99)	0.9(0.82, 0.99)	4.25	-0.15(-0.29)	0.9(0.83)
Cardiac disorders	355	0.42(0.38, 0.47)	0.43(0.39, 0.47)	274.8	-1.21(-1.37)	0.43(0.39)		159	0.55(0.47, 0.65)	0.56(0.48, 0.66)	55.75	-0.83(-1.05)	0.56(0.49)		358	0.52(0.47, 0.58)	0.53(0.48, 0.58)	151.94	-0.91(-1.06)	0.53(0.49)		265	0.51(0.45, 0.58)	0.52(0.46, 0.58)	122.1	-0.95(-1.12)	0.52(0.47)
Vascular disorders	305	0.45(0.41, 0.51)	0.46(0.41, 0.52)	198.7	-1.12(-1.28)	0.46(0.42)		123	0.59(0.5, 0.71)	0.6(0.5, 0.72)	33.87	-0.74(-1)	0.6(0.52)		339	0.58(0.52, 0.65)	0.59(0.53, 0.65)	100.01	-0.77(-0.92)	0.59(0.54)		233	0.59(0.52, 0.67)	0.6(0.52, 0.69)	64.52	-0.74(-0.93)	0.6(0.54)
Hepatobiliary disorders	279	1.01(0.89, 1.13)	1.01(0.9, 1.14)	0.01	0.01(-0.16)	1.01(0.91)		181	1.62(1.4, 1.88)	1.61(1.4, 1.85)	42.44	0.69(0.48)	1.61(1.42)		247	1.03(0.91, 1.17)	1.03(0.92, 1.16)	0.27	0.05(-0.13)	1.03(0.93)		202	0.94(0.82, 1.08)	0.94(0.82, 1.08)	0.68	-0.08(-0.28)	0.94(0.84)
Metabolism and nutrition disorders	269	0.41(0.36, 0.46)	0.41(0.36, 0.46)	232.66	-1.28(-1.46)	0.41(0.37)		101	0.47(0.39, 0.57)	0.48(0.39, 0.58)	59.07	-1.06(-1.35)	0.48(0.41)		296	0.51(0.45, 0.57)	0.51(0.45, 0.57)	139.19	-0.96(-1.13)	0.51(0.47)		207	0.5(0.43, 0.57)	0.51(0.44, 0.58)	102.97	-0.98(-1.18)	0.51(0.45)
Neoplasms benign, malignant and unspecified (incl cysts and polyps)	263	0.31(0.28, 0.35)	0.32(0.28, 0.36)	392.85	-1.65(-1.82)	0.32(0.29)		150	0.65(0.55, 0.76)	0.65(0.56, 0.76)	28.1	-0.61(-0.84)	0.65(0.57)		276	0.35(0.31, 0.39)	0.35(0.31, 0.39)	335.36	-1.5(-1.67)	0.35(0.32)		249	0.52(0.46, 0.59)	0.53(0.47, 0.6)	106.92	-0.92(-1.1)	0.53(0.48)
Renal and urinary disorders	233	0.41(0.36, 0.46)	0.41(0.36, 0.47)	199.44	-1.28(-1.46)	0.41(0.37)		103	0.62(0.51, 0.76)	0.63(0.52, 0.77)	22.96	-0.67(-0.95)	0.63(0.53)		271	0.52(0.46, 0.58)	0.52(0.46, 0.58)	120.36	-0.94(-1.11)	0.52(0.47)		210	0.65(0.56, 0.74)	0.65(0.57, 0.75)	40.39	-0.62(-0.82)	0.65(0.58)
Eye disorders	203	0.33(0.29, 0.38)	0.33(0.29, 0.38)	273.72	-1.58(-1.78)	0.34(0.3)		66	0.44(0.35, 0.57)	0.45(0.36, 0.57)	45.64	-1.16(-1.5)	0.45(0.37)		273	0.49(0.44, 0.56)	0.5(0.44, 0.56)	140.82	-1(-1.18)	0.5(0.45)		157	0.54(0.46, 0.64)	0.55(0.47, 0.64)	59.6	-0.87(-1.09)	0.55(0.48)
Pregnancy, puerperium and perinatal conditions	85	0.64(0.52, 0.79)	0.64(0.52, 0.79)	17.47	-0.65(-0.95)	0.64(0.53)		63	1.29(1.01, 1.65)	1.29(1, 1.66)	4.03	0.36(0.01)	1.29(1.05)		53	0.46(0.35, 0.61)	0.47(0.36, 0.62)	32.63	-1.1(-1.49)	0.47(0.37)		45	0.49(0.36, 0.65)	0.49(0.37, 0.66)	24.38	-1.04(-1.45)	0.49(0.38)
Congenital, familial and genetic disorders	75	0.79(0.63, 0.99)	0.79(0.62, 1)	4.22	-0.34(-0.67)	0.79(0.65)		49	1.42(1.07, 1.88)	1.42(1.08, 1.87)	6.03	0.5(0.1)	1.42(1.12)		322	3.88(3.48, 4.33)	3.84(3.41, 4.32)	678.17	1.94(1.78)	3.84(3.5)		189	2.84(2.46, 3.28)	2.82(2.46, 3.23)	222.15	1.49(1.29)	2.81(2.5)
Ear and labyrinth disorders	66	0.5(0.39, 0.64)	0.5(0.4, 0.63)	32.74	-0.99(-1.34)	0.5(0.41)		18	0.61(0.38, 0.97)	0.61(0.38, 0.98)	4.51	-0.71(-1.36)	0.61(0.41)		160	1.35(1.16, 1.58)	1.35(1.15, 1.58)	14.37	0.43(0.21)	1.35(1.18)		93	1.64(1.33, 2.01)	1.63(1.34, 1.98)	22.88	0.71(0.41)	1.63(1.38)
Reproductive system and breast disorders	43	0.17(0.12, 0.23)	0.17(0.13, 0.23)	177.59	-2.57(-2.99)	0.17(0.13)		10	0.21(0.11, 0.38)	0.21(0.11, 0.39)	30.72	-2.28(-3.13)	0.21(0.12)		60	0.26(0.2, 0.34)	0.26(0.2, 0.34)	124.76	-1.92(-2.29)	0.26(0.21)		39	0.42(0.31, 0.57)	0.42(0.31, 0.57)	31.36	-1.25(-1.7)	0.42(0.32)
Endocrine disorders	40	0.52(0.38, 0.71)	0.52(0.38, 0.71)	17.32	-0.93(-1.37)	0.52(0.4)		20	0.76(0.49, 1.18)	0.76(0.49, 1.17)	1.53	-0.4(-1.02)	0.76(0.53)		38	0.55(0.4, 0.75)	0.55(0.4, 0.75)	14.38	-0.87(-1.33)	0.55(0.42)		25	0.47(0.32, 0.7)	0.48(0.32, 0.71)	14.5	-1.07(-1.63)	0.48(0.34)

## Sheet: Supplemental Table S4
Table S4 Significant safety signals of anakinraon the PT level
PT	Case Reports	ROR(95% CI)	PRR(95% CI)	chisq	IC(IC025)	EBGM(EBGM05)
Injection site pain	895	6.55(6.13, 7.01)	6.38(6.02, 6.77)	4067.63	2.67(2.57)	6.36(6.02)
Injection site erythema	614	10.18(9.4, 11.03)	9.99(9.24, 10.8)	4947.28	3.31(3.2)	9.93(9.29)
Pyrexia	485	2.78(2.54, 3.04)	2.75(2.49, 3.03)	542.07	1.46(1.33)	2.75(2.55)
Injection site pruritus	470	14.56(13.29, 15.96)	14.34(13, 15.82)	5791.58	3.83(3.7)	14.23(13.18)
Condition aggravated	409	2.92(2.64, 3.22)	2.89(2.62, 3.19)	506.9	1.53(1.39)	2.89(2.66)
Injection site reaction	399	11.84(10.72, 13.07)	11.69(10.6, 12.89)	3877.24	3.54(3.39)	11.61(10.69)
Injection site urticaria	296	26.79(23.87, 30.06)	26.52(23.58, 29.83)	7159.53	4.71(4.54)	26.13(23.72)
Injection site rash	287	20.66(18.38, 23.23)	20.47(18.2, 23.02)	5252.54	4.34(4.17)	20.23(18.35)
Injection site swelling	283	7.95(7.07, 8.94)	7.88(7.01, 8.86)	1693.99	2.97(2.8)	7.85(7.11)
Infection	274	3.97(3.52, 4.47)	3.94(3.5, 4.43)	601.6	1.98(1.8)	3.93(3.56)
Injection site bruising	272	7.28(6.46, 8.2)	7.22(6.42, 8.12)	1452.51	2.85(2.67)	7.19(6.51)
Urticaria	215	2.68(2.34, 3.06)	2.67(2.33, 3.06)	223.96	1.41(1.22)	2.66(2.38)
Illness	163	4.77(4.09, 5.56)	4.75(4.06, 5.56)	481.1	2.24(2.02)	4.74(4.16)
Sinusitis	155	3.02(2.58, 3.54)	3.01(2.57, 3.52)	207.9	1.59(1.36)	3.01(2.63)
Contusion	146	3.04(2.58, 3.57)	3.02(2.58, 3.53)	197.88	1.6(1.36)	3.02(2.64)
Influenza	125	2.42(2.03, 2.88)	2.41(2.02, 2.87)	103.2	1.27(1.02)	2.41(2.08)
Injection site mass	124	7.01(5.87, 8.36)	6.98(5.85, 8.33)	633.47	2.8(2.54)	6.96(6)
Swelling	117	2.53(2.11, 3.04)	2.53(2.12, 3.02)	107.99	1.34(1.08)	2.52(2.17)
Injection site warmth	109	10.04(8.31, 12.13)	10.01(8.23, 12.18)	878.73	3.32(3.04)	9.95(8.5)
Cellulitis	98	3.74(3.07, 4.56)	3.73(3.07, 4.54)	195.46	1.9(1.61)	3.72(3.15)
Herpes zoster	93	3.18(2.59, 3.9)	3.17(2.61, 3.86)	138.22	1.66(1.37)	3.17(2.67)
Inflammation	87	3.59(2.91, 4.43)	3.58(2.89, 4.44)	161.44	1.84(1.53)	3.57(3)
Viral infection	68	4.27(3.36, 5.42)	4.26(3.37, 5.39)	169.29	2.09(1.75)	4.25(3.48)
Injection site discolouration	58	9.61(7.42, 12.44)	9.59(7.43, 12.37)	443.78	3.25(2.88)	9.54(7.69)
Serum ferritin increased	58	22.28(17.19, 28.87)	22.23(17.23, 28.68)	1160.87	4.46(4.09)	21.96(17.67)
C reactive protein increased	58	3.27(2.52, 4.23)	3.26(2.53, 4.21)	90.78	1.7(1.33)	3.26(2.62)
Rash macular	58	3.45(2.67, 4.47)	3.45(2.67, 4.45)	100.7	1.78(1.42)	3.44(2.78)
Injection site induration	57	8.39(6.47, 10.89)	8.38(6.5, 10.81)	368.7	3.06(2.69)	8.34(6.71)
Ear infection	56	4.47(3.44, 5.81)	4.46(3.46, 5.75)	150.16	2.16(1.78)	4.45(3.58)
Localised infection	51	4.17(3.17, 5.49)	4.17(3.17, 5.49)	122.44	2.06(1.66)	4.16(3.3)
Lymphadenopathy	49	2.73(2.06, 3.61)	2.73(2.07, 3.59)	53.54	1.45(1.05)	2.72(2.15)
Injection site irritation	46	7.28(5.45, 9.72)	7.27(5.42, 9.75)	247.61	2.86(2.44)	7.24(5.68)
Red blood cell sedimentation rate increased	46	8.25(6.18, 11.03)	8.24(6.14, 11.06)	291.32	3.04(2.62)	8.21(6.44)
Injection site inflammation	43	18.17(13.45, 24.55)	18.14(13.52, 24.34)	689.2	4.17(3.74)	17.96(13.97)
Gastroenteritis viral	41	4.74(3.49, 6.44)	4.74(3.46, 6.49)	120.52	2.24(1.8)	4.73(3.66)
Drug reaction with eosinophilia and systemic symptoms	37	3.09(2.23, 4.26)	3.08(2.25, 4.21)	52	1.62(1.16)	3.08(2.35)
Kidney infection	34	3.46(2.47, 4.85)	3.46(2.48, 4.83)	59.38	1.79(1.31)	3.46(2.61)
Inflammatory marker increased	31	13.9(9.76, 19.8)	13.89(9.76, 19.77)	367.79	3.78(3.28)	13.78(10.25)
Abscess	30	3.73(2.6, 5.33)	3.72(2.61, 5.29)	59.64	1.89(1.39)	3.72(2.75)
Pharyngitis streptococcal	28	5.36(3.7, 7.77)	5.36(3.69, 7.78)	98.99	2.42(1.89)	5.35(3.92)
Injection site vesicles	27	9.99(6.84, 14.59)	9.98(6.88, 14.48)	216.96	3.31(2.78)	9.93(7.23)
Adverse reaction	26	3.95(2.69, 5.81)	3.95(2.67, 5.85)	57.14	1.98(1.43)	3.94(2.86)
Skin reaction	26	3.76(2.56, 5.53)	3.76(2.54, 5.56)	52.52	1.91(1.36)	3.75(2.72)
Acute respiratory distress syndrome	26	2.89(1.97, 4.25)	2.89(1.95, 4.28)	32.06	1.53(0.98)	2.89(2.09)
Eosinophilia	25	2.92(1.98, 4.33)	2.92(1.97, 4.32)	31.59	1.55(0.99)	2.92(2.1)
Coronavirus infection	24	7.22(4.83, 10.78)	7.22(4.88, 10.69)	127.95	2.85(2.28)	7.19(5.14)
Hepatocellular injury	24	3.12(2.09, 4.65)	3.11(2.1, 4.6)	34.41	1.64(1.07)	3.11(2.22)
Tenderness	21	3.85(2.51, 5.91)	3.85(2.5, 5.93)	44.24	1.94(1.34)	3.84(2.69)
Mass	21	2.9(1.89, 4.45)	2.9(1.88, 4.46)	26.05	1.53(0.93)	2.89(2.02)
Injection site discomfort	20	4.34(2.8, 6.73)	4.34(2.82, 6.68)	51.21	2.11(1.5)	4.33(3)
Injection site nodule	20	3.51(2.26, 5.45)	3.51(2.28, 5.4)	35.82	1.81(1.19)	3.5(2.43)
Immune system disorder	20	3.07(1.98, 4.76)	3.07(1.99, 4.73)	27.78	1.61(1)	3.06(2.12)
Injection site scar	19	14.01(8.92, 22.02)	14.01(8.93, 21.99)	227.58	3.8(3.16)	13.9(9.52)
Red blood cell sedimentation rate abnormal	17	13.62(8.45, 21.96)	13.62(8.51, 21.8)	197.13	3.76(3.09)	13.51(9.06)
Injection site hypersensitivity	16	13.25(8.1, 21.67)	13.24(8.11, 21.61)	179.63	3.72(3.03)	13.14(8.71)
Hepatosplenomegaly	14	10.35(6.12, 17.5)	10.34(6.09, 17.55)	117.44	3.36(2.63)	10.29(6.63)
C reactive protein abnormal	13	5.24(3.04, 9.03)	5.24(3.03, 9.07)	44.4	2.38(1.63)	5.22(3.31)
Arthritis bacterial	11	5.3(2.93, 9.59)	5.3(2.94, 9.54)	38.27	2.4(1.58)	5.29(3.22)
Arthritis infective	11	4.79(2.65, 8.66)	4.79(2.66, 8.62)	32.88	2.26(1.44)	4.78(2.91)
Clubbing	11	52.96(29.05, 96.53)	52.94(28.83, 97.2)	543.37	5.68(4.85)	51.35(31.07)
Hepatitis acute	11	3.35(1.85, 6.06)	3.35(1.86, 6.03)	18.1	1.74(0.92)	3.35(2.04)
Alveolar proteinosis	10	39.8(21.25, 74.51)	39.78(21.25, 74.48)	369.3	5.28(4.42)	38.88(23.01)
Amyloidosis	10	11.57(6.21, 21.55)	11.57(6.18, 21.66)	95.87	3.52(2.67)	11.49(6.83)
Injection site oedema	9	10.52(5.46, 20.27)	10.52(5.51, 20.09)	77.04	3.39(2.49)	10.46(6.04)
Symptom recurrence	8	3.73(1.86, 7.46)	3.73(1.88, 7.41)	15.94	1.9(0.95)	3.72(2.08)
Bacterial sepsis	8	4.94(2.47, 9.89)	4.94(2.49, 9.81)	25.06	2.3(1.36)	4.93(2.76)
Injection site infection	8	4.78(2.39, 9.57)	4.78(2.41, 9.49)	23.85	2.25(1.31)	4.77(2.67)
Fibrin d dimer increased	8	4.38(2.19, 8.77)	4.38(2.21, 8.7)	20.8	2.13(1.18)	4.37(2.45)
Antibody test positive	7	7.66(3.65, 16.11)	7.66(3.64, 16.13)	40.37	2.93(1.93)	7.63(4.1)
Post lumbar puncture syndrome	7	13.51(6.42, 28.43)	13.51(6.41, 28.45)	80.42	3.74(2.74)	13.41(7.19)
Salmonellosis	6	7.69(3.45, 17.15)	7.69(3.44, 17.18)	34.75	2.94(1.87)	7.66(3.91)
Varicella	6	4.98(2.23, 11.09)	4.97(2.23, 11.1)	19	2.31(1.24)	4.96(2.54)
Serum ferritin decreased	6	7.63(3.42, 17.02)	7.63(3.42, 17.04)	34.41	2.93(1.85)	7.6(3.88)
Skin induration	6	5.63(2.53, 12.56)	5.63(2.52, 12.57)	22.79	2.49(1.42)	5.62(2.87)
Type iv hypersensitivity reaction	6	4.51(2.02, 10.05)	4.51(2.02, 10.07)	16.35	2.17(1.1)	4.5(2.3)
Local reaction	5	13.34(5.53, 32.16)	13.33(5.52, 32.2)	56.6	3.73(2.57)	13.24(6.34)
Body tinea	5	18.21(7.54, 43.96)	18.2(7.53, 43.97)	80.42	4.17(3.01)	18.02(8.62)
Human herpesvirus 6 infection	5	5.05(2.1, 12.15)	5.05(2.09, 12.2)	16.2	2.33(1.18)	5.04(2.42)
Inflammatory marker decreased	5	132.95(53.47, 330.52)	132.92(53.95, 327.45)	606.52	6.95(5.74)	123.22(57.51)
Serum amyloid a protein increased	5	81.32(33.14, 199.53)	81.3(33, 200.29)	378.21	6.28(5.09)	77.58(36.61)
Aldolase increased	5	39.51(16.27, 95.91)	39.5(16.35, 95.42)	183.31	5.27(4.1)	38.61(18.38)
Red blood cell sedimentation rate decreased	5	38.24(15.76, 92.81)	38.24(15.83, 92.38)	177.27	5.23(4.06)	37.41(17.81)
Blood fibrinogen decreased	5	9.95(4.13, 23.96)	9.95(4.12, 24.04)	39.99	3.31(2.15)	9.89(4.74)
Joint destruction	5	6.34(2.63, 15.25)	6.33(2.62, 15.29)	22.38	2.66(1.5)	6.31(3.03)
Joint noise	5	5.73(2.38, 13.79)	5.73(2.37, 13.84)	19.45	2.51(1.36)	5.71(2.74)
Congenital central nervous system anomaly	5	8.87(3.68, 21.37)	8.87(3.67, 21.43)	34.73	3.14(1.98)	8.83(4.23)
Pneumonia lipoid	5	82.11(33.46, 201.53)	82.1(33.33, 202.26)	381.84	6.29(5.1)	78.31(36.94)
Hyperferritinaemia	5	29.81(12.31, 72.17)	29.8(12.34, 71.99)	136.74	4.87(3.71)	29.3(13.98)
Ear infection bacterial	4	31.02(11.54, 83.41)	31.02(11.64, 82.65)	114.08	4.93(3.65)	30.47(13.32)
Viraemia	4	6.41(2.4, 17.12)	6.41(2.41, 17.08)	18.2	2.68(1.41)	6.39(2.81)
Gouty tophus	4	35.83(13.31, 96.47)	35.83(13.19, 97.36)	132.58	5.13(3.85)	35.1(15.32)
Injection related reaction	4	5.77(2.16, 15.39)	5.77(2.17, 15.37)	15.7	2.52(1.26)	5.75(2.53)
Postural orthostatic tachycardia syndrome	4	8.36(3.13, 22.34)	8.36(3.14, 22.27)	25.8	3.06(1.79)	8.33(3.66)
Waldenstrom's macroglobulinaemia	4	15.26(5.7, 40.85)	15.26(5.73, 40.66)	52.82	3.92(2.65)	15.13(6.64)
Product intolerance	3	31.6(10.08, 99.04)	31.6(10.14, 98.49)	87.25	4.96(3.52)	31.03(11.93)
Therapeutic product ineffective for unapproved indication	3	12.92(4.15, 40.23)	12.92(4.15, 40.27)	32.73	3.68(2.26)	12.83(4.96)
Injection site exfoliation	3	9.25(2.98, 28.78)	9.25(2.97, 28.83)	21.96	3.2(1.78)	9.21(3.56)
Injection site ulcer	3	6.03(1.94, 18.74)	6.03(1.93, 18.79)	12.55	2.59(1.17)	6.01(2.33)
Injection site pustule	3	16.64(5.34, 51.88)	16.64(5.34, 51.86)	43.66	4.04(2.62)	16.48(6.36)
Viral rash	3	15.46(4.96, 48.19)	15.46(4.96, 48.19)	40.2	3.94(2.52)	15.33(5.92)
Vulval abscess	3	14.69(4.71, 45.79)	14.69(4.71, 45.79)	37.95	3.87(2.44)	14.57(5.63)
Metapneumovirus infection	3	9.53(3.07, 29.66)	9.53(3.06, 29.7)	22.79	3.25(1.83)	9.49(3.67)
Cellulitis staphylococcal	3	8.62(2.77, 26.8)	8.62(2.77, 26.87)	20.1	3.1(1.68)	8.58(3.32)
Serratia infection	3	8.09(2.6, 25.16)	8.09(2.6, 25.21)	18.55	3.01(1.59)	8.06(3.12)
Post-acute covid-19 syndrome	3	7.13(2.29, 22.15)	7.13(2.29, 22.22)	15.73	2.83(1.41)	7.1(2.75)
Epstein-barr viraemia	3	6.42(2.07, 19.94)	6.42(2.06, 20.01)	13.67	2.68(1.26)	6.4(2.48)
Sinusitis bacterial	3	5.7(1.84, 17.72)	5.7(1.83, 17.77)	11.6	2.51(1.09)	5.69(2.2)
Non-neutralising antibodies positive	3	128.85(39.81, 416.96)	128.83(39.75, 417.59)	353.34	6.9(5.43)	119.7(44.81)
Human antichimeric antibody positive	3	16.64(5.34, 51.88)	16.64(5.34, 51.86)	43.66	4.04(2.62)	16.48(6.36)
C reactive protein decreased	3	9.05(2.91, 28.16)	9.05(2.9, 28.21)	21.38	3.17(1.75)	9.01(3.49)
Body height below normal	3	8.2(2.64, 25.49)	8.2(2.63, 25.56)	18.86	3.03(1.61)	8.16(3.16)
Gastric ph decreased	3	5.65(1.82, 17.54)	5.65(1.81, 17.61)	11.43	2.49(1.08)	5.63(2.18)
Crystal arthropathy	3	33.5(10.68, 105.05)	33.5(10.75, 104.41)	92.72	5.04(3.61)	32.86(12.63)
Vasculitic rash	3	7.2(2.32, 22.38)	7.2(2.31, 22.44)	15.94	2.84(1.42)	7.17(2.78)
Laryngomalacia	3	16.42(5.27, 51.2)	16.42(5.27, 51.18)	43.02	4.02(2.6)	16.27(6.28)
Cholangitis chronic	3	128.85(39.81, 416.96)	128.83(39.75, 417.59)	353.34	6.9(5.43)	119.7(44.81)
Body fat disorder	3	11.02(3.54, 34.3)	11.02(3.54, 34.35)	27.15	3.45(2.03)	10.95(4.24)
Hepatosplenic t-cell lymphoma	3	15.18(4.87, 47.32)	15.18(4.87, 47.31)	39.38	3.91(2.49)	15.05(5.81)
Abdominal compartment syndrome	3	9.99(3.21, 31.08)	9.99(3.21, 31.14)	24.12	3.31(1.89)	9.94(3.84)
Joint ankylosis	3	9.91(3.19, 30.84)	9.91(3.18, 30.89)	23.89	3.3(1.88)	9.86(3.81)

## Sheet: Supplemental Table S5
Table S5 Significant safety signals of canakinumab the PT level
PT	Case Reports	ROR(95% CI)	PRR(95% CI)	chisq	IC(IC025)	EBGM(EBGM05)
Pyrexia	1232	8.35(7.89, 8.84)	8.01(7.55, 8.5)	7563.18	3(2.91)	7.97(7.6)
Malaise	669	3.18(2.94, 3.43)	3.12(2.88, 3.37)	972.39	1.64(1.53)	3.12(2.93)
Condition aggravated	620	4.92(4.54, 5.33)	4.83(4.47, 5.22)	1885.01	2.27(2.15)	4.82(4.51)
Arthralgia	480	2.55(2.33, 2.79)	2.52(2.28, 2.78)	442.3	1.33(1.2)	2.52(2.33)
Rash	434	2.27(2.06, 2.5)	2.25(2.04, 2.48)	302.79	1.17(1.03)	2.25(2.08)
Cough	289	2.27(2.02, 2.54)	2.25(2, 2.53)	201.81	1.17(1)	2.25(2.04)
Abdominal pain	235	2.28(2.01, 2.6)	2.27(2.02, 2.55)	167.94	1.18(1)	2.27(2.04)
Illness	230	6.59(5.78, 7.5)	6.54(5.7, 7.5)	1076.18	2.7(2.52)	6.52(5.84)
Nasopharyngitis	226	2.62(2.3, 2.99)	2.61(2.28, 2.99)	223.95	1.38(1.19)	2.6(2.33)
Influenza	176	3.54(3.05, 4.1)	3.52(3.01, 4.12)	317.71	1.81(1.6)	3.52(3.11)
Infection	152	2.33(1.99, 2.74)	2.33(1.99, 2.73)	115.11	1.22(0.99)	2.32(2.03)
Oropharyngeal pain	141	3.14(2.66, 3.71)	3.13(2.68, 3.66)	204.52	1.64(1.41)	3.13(2.72)
Joint swelling	139	2.49(2.11, 2.94)	2.48(2.12, 2.9)	122.88	1.31(1.07)	2.48(2.16)
Rhinorrhoea	134	4.51(3.8, 5.34)	4.49(3.76, 5.36)	362.92	2.16(1.92)	4.48(3.89)
C reactive protein increased	131	8.57(7.22, 10.18)	8.53(7.15, 10.18)	867.28	3.09(2.84)	8.49(7.36)
Arthritis	119	3.21(2.68, 3.84)	3.2(2.68, 3.82)	179.6	1.67(1.42)	3.19(2.75)
Inflammation	107	4.84(4, 5.85)	4.82(3.96, 5.86)	323.4	2.27(1.99)	4.81(4.1)
Cellulitis	88	3.74(3.03, 4.61)	3.73(3.01, 4.63)	175.64	1.9(1.6)	3.72(3.13)
Nasal congestion	84	3.18(2.57, 3.95)	3.18(2.56, 3.95)	125.23	1.67(1.36)	3.17(2.65)
Lymphadenopathy	79	5.12(4.1, 6.38)	5.1(4.11, 6.33)	260.04	2.35(2.03)	5.09(4.23)
Upper respiratory tract infection	73	3.45(2.74, 4.34)	3.44(2.72, 4.35)	126.07	1.78(1.45)	3.43(2.83)
Viral infection	67	4.69(3.69, 5.97)	4.68(3.7, 5.92)	193.69	2.22(1.88)	4.67(3.82)
Diverticulitis	66	5.21(4.09, 6.63)	5.2(4.11, 6.58)	223.17	2.37(2.03)	5.18(4.23)
Ear infection	62	5.17(4.03, 6.64)	5.16(4, 6.66)	207.65	2.36(2.01)	5.15(4.18)
Gastroenteritis	58	9.32(7.2, 12.07)	9.3(7.21, 12)	427.47	3.21(2.84)	9.26(7.46)
Interstitial lung disease	58	2.8(2.16, 3.62)	2.8(2.17, 3.61)	66.85	1.48(1.11)	2.79(2.25)
Disease recurrence	55	2.65(2.03, 3.45)	2.65(2.05, 3.42)	56.32	1.4(1.02)	2.64(2.12)
Concomitant disease aggravated	54	17.16(13.12, 22.44)	17.13(13.02, 22.54)	811.62	4.08(3.7)	16.96(13.55)
Apparent death	51	25.16(19.08, 33.19)	25.11(19.08, 33.04)	1163.09	4.63(4.23)	24.75(19.63)
Red blood cell sedimentation rate increased	49	10.51(7.94, 13.93)	10.5(7.98, 13.82)	418.4	3.38(2.98)	10.44(8.25)
Pharyngitis streptococcal	47	9.49(7.12, 12.65)	9.48(7.07, 12.72)	354.33	3.24(2.83)	9.43(7.41)
Serum ferritin increased	47	21.17(15.87, 28.23)	21.13(15.75, 28.35)	889.98	4.38(3.97)	20.87(16.4)
Sars-cov-2 test positive	44	6.23(4.63, 8.38)	6.22(4.64, 8.35)	192.16	2.63(2.21)	6.2(4.84)
Drug reaction with eosinophilia and systemic symptoms	42	3.42(2.52, 4.63)	3.41(2.54, 4.58)	71.57	1.77(1.34)	3.41(2.65)
Body temperature increased	42	4.76(3.52, 6.45)	4.76(3.55, 6.39)	124.38	2.25(1.82)	4.75(3.68)
Serum amyloid a protein increased	40	1038.68(698.73, 1544.02)	1037.11(700.78, 1534.86)	25325.1	9.31(8.79)	634.74(455.55)
Tonsillitis	40	16.82(12.32, 22.98)	16.8(12.28, 22.99)	588.41	4.06(3.61)	16.64(12.82)
Pharyngitis	39	6.74(4.92, 9.23)	6.73(4.92, 9.21)	189.63	2.75(2.3)	6.71(5.16)
Deafness	34	2.9(2.07, 4.07)	2.9(2.08, 4.05)	42.3	1.53(1.06)	2.9(2.19)
Transaminases increased	33	3.33(2.36, 4.68)	3.32(2.38, 4.63)	53.49	1.73(1.24)	3.32(2.49)
Mouth ulceration	31	3.43(2.41, 4.89)	3.43(2.41, 4.88)	53.3	1.78(1.28)	3.43(2.55)
Gastroenteritis viral	29	3.57(2.48, 5.15)	3.57(2.46, 5.18)	53.61	1.83(1.32)	3.57(2.63)
Blood lactate dehydrogenase increased	29	4.83(3.35, 6.96)	4.83(3.33, 7.01)	87.72	2.27(1.75)	4.81(3.55)
Inflammatory marker increased	28	12.27(8.46, 17.79)	12.26(8.45, 17.79)	287.3	3.61(3.08)	12.17(8.92)
Conjunctivitis	28	3.59(2.48, 5.21)	3.59(2.47, 5.21)	52.24	1.84(1.32)	3.59(2.63)
Lymphocyte count decreased	27	3.1(2.13, 4.53)	3.1(2.14, 4.5)	38.36	1.63(1.1)	3.1(2.26)
Hepatomegaly	26	6.54(4.45, 9.61)	6.53(4.41, 9.66)	121.34	2.7(2.16)	6.51(4.72)
Pulmonary thrombosis	25	4.97(3.36, 7.37)	4.97(3.36, 7.36)	79.08	2.31(1.75)	4.96(3.57)
Ear pain	25	2.81(1.9, 4.17)	2.81(1.9, 4.16)	29.17	1.49(0.94)	2.81(2.02)
Abscess	24	3.34(2.24, 4.98)	3.33(2.25, 4.93)	39.17	1.74(1.17)	3.33(2.38)
Splenomegaly	24	4.65(3.12, 6.95)	4.65(3.14, 6.88)	68.61	2.21(1.65)	4.64(3.32)
Upper respiratory tract inflammation	23	41.73(27.58, 63.14)	41.7(27.63, 62.93)	890.87	5.35(4.76)	40.68(28.77)
Streptococcal infection	22	10.13(6.66, 15.41)	10.12(6.71, 15.27)	179.78	3.33(2.74)	10.07(7.09)
Symptom recurrence	20	9.13(5.88, 14.17)	9.12(5.93, 14.04)	143.81	3.18(2.56)	9.08(6.28)
C reactive protein abnormal	20	7.92(5.1, 12.28)	7.91(5.14, 12.17)	120.16	2.98(2.36)	7.88(5.45)
Epstein-barr virus infection	20	7.6(4.9, 11.8)	7.6(4.94, 11.7)	114.06	2.92(2.3)	7.57(5.24)
Appendicitis	20	4.95(3.19, 7.69)	4.95(3.22, 7.62)	62.89	2.3(1.69)	4.94(3.42)
Inflammatory bowel disease	20	4.26(2.74, 6.6)	4.25(2.76, 6.54)	49.66	2.09(1.47)	4.25(2.94)
Otitis media	19	13.16(8.38, 20.67)	13.15(8.38, 20.64)	211.61	3.71(3.07)	13.05(8.95)
Decreased immune responsiveness	19	4.19(2.67, 6.57)	4.19(2.67, 6.58)	45.95	2.06(1.43)	4.18(2.87)
Subcutaneous abscess	18	7.99(5.02, 12.69)	7.98(4.99, 12.77)	109.39	2.99(2.34)	7.95(5.39)
Erysipelas	18	7.73(4.87, 12.29)	7.73(4.83, 12.37)	104.97	2.94(2.29)	7.7(5.22)
Enterocolitis	18	7.47(4.7, 11.87)	7.46(4.66, 11.94)	100.29	2.89(2.24)	7.43(5.04)
Body temperature decreased	17	3.67(2.28, 5.91)	3.67(2.29, 5.87)	32.97	1.87(1.21)	3.67(2.46)
Concomitant disease progression	17	20.22(12.53, 32.63)	20.21(12.63, 32.35)	306.63	4.32(3.65)	19.98(13.39)
Amyloidosis	16	21.67(13.23, 35.48)	21.65(13.26, 35.34)	311.07	4.42(3.73)	21.38(14.15)
Meningitis	16	5.63(3.45, 9.21)	5.63(3.45, 9.19)	60.74	2.49(1.8)	5.62(3.72)
Brain oedema	16	3.07(1.88, 5.01)	3.06(1.87, 4.99)	22.21	1.61(0.93)	3.06(2.03)
Coronavirus infection	15	4.39(2.65, 7.29)	4.39(2.64, 7.31)	39.18	2.13(1.42)	4.38(2.87)
Clubbing	15	86.02(51.17, 144.59)	85.97(51.65, 143.11)	1196.76	6.35(5.63)	81.72(52.92)
Interleukin level increased	15	88.82(52.82, 149.37)	88.77(52.29, 150.69)	1234.69	6.4(5.67)	84.25(54.54)
Pleurisy	15	5.72(3.45, 9.51)	5.72(3.44, 9.52)	58.25	2.51(1.8)	5.71(3.73)
Impetigo	14	22.56(13.31, 38.24)	22.55(13.28, 38.28)	284.44	4.48(3.74)	22.26(14.31)
Rhinitis	14	3.9(2.31, 6.59)	3.9(2.3, 6.62)	30.14	1.96(1.23)	3.89(2.51)
Terminal state	13	3.79(2.2, 6.52)	3.78(2.18, 6.54)	26.57	1.92(1.16)	3.78(2.4)
Varicella	12	11.62(6.58, 20.5)	11.61(6.58, 20.5)	115.56	3.53(2.74)	11.54(7.17)
Infectious mononucleosis	12	12.46(7.06, 21.99)	12.45(7.05, 21.98)	125.45	3.63(2.84)	12.37(7.69)
Intracranial pressure increased	12	4.99(2.83, 8.79)	4.99(2.83, 8.81)	38.14	2.31(1.53)	4.98(3.1)
Viral upper respiratory tract infection	11	4.32(2.39, 7.8)	4.32(2.4, 7.78)	27.95	2.11(1.29)	4.31(2.63)
Papilloedema	11	5.89(3.26, 10.64)	5.88(3.27, 10.59)	44.43	2.55(1.73)	5.87(3.57)
Blood fibrinogen decreased	10	24.76(13.26, 46.24)	24.75(13.22, 46.34)	224.5	4.61(3.75)	24.39(14.47)
Paronychia	10	5.09(2.74, 9.48)	5.09(2.72, 9.53)	32.78	2.34(1.49)	5.08(3.02)
Alveolar proteinosis	9	38.1(19.67, 73.79)	38.09(19.56, 74.17)	317.6	5.22(4.31)	37.24(21.42)
Infection susceptibility increased	9	8.63(4.48, 16.62)	8.63(4.52, 16.48)	60.37	3.1(2.21)	8.59(4.96)
Scarlet fever	9	63.66(32.71, 123.92)	63.64(32.68, 123.92)	534.1	5.94(5.02)	61.29(35.1)
Physical deconditioning	9	10.77(5.59, 20.74)	10.76(5.64, 20.55)	79.18	3.42(2.52)	10.7(6.18)
Atypical pneumonia	8	5.69(2.84, 11.39)	5.69(2.87, 11.3)	30.81	2.5(1.56)	5.67(3.17)
Rhinovirus infection	8	5.23(2.61, 10.47)	5.23(2.63, 10.39)	27.28	2.38(1.44)	5.22(2.92)
Faecal calprotectin increased	8	5.88(2.94, 11.78)	5.88(2.96, 11.68)	32.29	2.55(1.61)	5.86(3.28)
Breath sounds abnormal	8	3.61(1.81, 7.23)	3.61(1.82, 7.17)	15.09	1.85(0.91)	3.61(2.02)
Tonsillar hypertrophy	8	10.55(5.26, 21.15)	10.55(5.31, 20.95)	68.69	3.39(2.44)	10.49(5.86)
Lymphadenitis	8	7.89(3.94, 15.8)	7.89(3.97, 15.67)	47.88	2.97(2.03)	7.85(4.39)
Autism spectrum disorder	8	4.05(2.02, 8.1)	4.05(2.04, 8.04)	18.3	2.01(1.07)	4.04(2.26)
Fibrin d dimer increased	7	4.73(2.25, 9.93)	4.73(2.25, 9.96)	20.52	2.24(1.24)	4.72(2.54)
Lymphangitis	7	20.61(9.78, 43.43)	20.6(9.78, 43.38)	128.93	4.35(3.34)	20.36(10.91)
Macule	7	4.8(2.29, 10.08)	4.8(2.28, 10.11)	20.99	2.26(1.26)	4.79(2.57)
Ileal ulcer	7	17.49(8.3, 36.83)	17.48(8.3, 36.81)	107.63	4.11(3.11)	17.31(9.28)
Gene mutation	7	7.49(3.57, 15.75)	7.49(3.56, 15.77)	39.21	2.9(1.9)	7.46(4.01)
Hepatosplenomegaly	6	6.02(2.7, 13.43)	6.02(2.7, 13.45)	25.05	2.59(1.52)	6.01(3.07)
Pneumonia lipoid	6	108.92(47.66, 248.92)	108.9(47.81, 248.05)	601.35	6.67(5.57)	102.15(51.16)
Hyperferritinaemia	6	35.01(15.59, 78.6)	35(15.67, 78.17)	194.03	5.1(4.02)	34.29(17.43)
Haemophilus infection	6	16.53(7.4, 36.95)	16.53(7.4, 36.92)	86.65	4.03(2.96)	16.37(8.35)
Beta haemolytic streptococcal infection	6	13.52(6.05, 30.2)	13.52(6.05, 30.2)	68.98	3.75(2.67)	13.42(6.85)
Systemic mycosis	6	12.85(5.75, 28.69)	12.84(5.75, 28.68)	65.03	3.67(2.6)	12.75(6.51)
Enteritis infectious	6	7.11(3.19, 15.86)	7.11(3.18, 15.88)	31.38	2.82(1.75)	7.09(3.62)
Pleural adhesion	6	91.62(40.25, 208.51)	91.6(40.21, 208.64)	509.09	6.44(5.34)	86.78(43.61)
Lung opacity	6	6.3(2.83, 14.05)	6.3(2.82, 14.07)	26.64	2.65(1.58)	6.28(3.21)
Pharyngeal erythema	6	5.91(2.65, 13.18)	5.91(2.65, 13.2)	24.39	2.56(1.49)	5.89(3.01)
Respiratory symptom	6	5.3(2.38, 11.81)	5.3(2.37, 11.84)	20.85	2.4(1.33)	5.28(2.7)
Asteatosis	6	171.98(74.15, 398.89)	171.94(74.02, 399.39)	922.57	7.28(6.16)	155.66(76.99)
Tonsillitis streptococcal	5	74.26(30.3, 181.98)	74.25(30.14, 182.92)	345.6	6.15(4.97)	71.06(33.57)
Intestinal sepsis	5	43.68(17.97, 106.19)	43.68(18.08, 105.52)	203.06	5.41(4.24)	42.56(20.24)
Epiglottitis	5	22.32(9.23, 53.95)	22.31(9.24, 53.89)	100.43	4.46(3.3)	22.03(10.53)
Hand-foot-and-mouth disease	5	16.05(6.65, 38.73)	16.05(6.64, 38.77)	69.85	3.99(2.83)	15.9(7.61)
Otitis media acute	5	14.13(5.86, 34.09)	14.13(5.85, 34.13)	60.48	3.81(2.65)	14.02(6.71)
Mycobacterial infection	5	6.46(2.68, 15.55)	6.46(2.67, 15.61)	22.99	2.69(1.53)	6.44(3.09)
Mastitis	5	5.53(2.3, 13.3)	5.53(2.29, 13.36)	18.47	2.46(1.31)	5.51(2.64)
Blood immunoglobulin g increased	5	10.37(4.3, 24.98)	10.36(4.29, 25.03)	42.04	3.37(2.21)	10.31(4.94)
Multi-organ disorder	5	7.12(2.96, 17.13)	7.11(2.94, 17.18)	26.16	2.83(1.67)	7.09(3.4)
Breakthrough pain	5	4.34(1.81, 10.45)	4.34(1.8, 10.48)	12.84	2.12(0.96)	4.34(2.08)
Adenocarcinoma of colon	5	5.19(2.16, 12.49)	5.19(2.15, 12.54)	16.85	2.37(1.22)	5.18(2.48)
Cardiac amyloidosis	5	11.35(4.71, 27.34)	11.34(4.69, 27.39)	46.83	3.49(2.34)	11.27(5.4)
Adrenal disorder	5	5.82(2.42, 14.01)	5.82(2.41, 14.06)	19.89	2.54(1.38)	5.8(2.78)
Cellulitis staphylococcal	4	13.5(5.05, 36.12)	13.5(5.07, 35.97)	45.92	3.74(2.47)	13.4(5.88)
Joint ankylosis	4	13.84(5.17, 37.04)	13.84(5.19, 36.88)	47.26	3.78(2.51)	13.73(6.03)
Gastroenteritis adenovirus	4	59.95(22.1, 162.62)	59.94(22.06, 162.87)	223.63	5.85(4.56)	57.86(25.1)
Lymphadenitis bacterial	4	49.88(18.44, 134.91)	49.88(18.36, 135.53)	185.91	5.6(4.31)	48.43(21.06)
Parvovirus infection	4	28.29(10.53, 76.02)	28.28(10.61, 75.35)	103.49	4.8(3.52)	27.82(12.17)
Campylobacter gastroenteritis	4	14.99(5.6, 40.12)	14.99(5.63, 39.94)	51.74	3.89(2.62)	14.86(6.52)
Pneumonia mycoplasmal	4	12.33(4.61, 32.98)	12.33(4.63, 32.85)	41.32	3.61(2.34)	12.24(5.38)
Sinusitis fungal	4	12.21(4.57, 32.67)	12.21(4.58, 32.53)	40.87	3.6(2.33)	12.13(5.33)
Enterovirus infection	4	10.87(4.07, 29.07)	10.87(4.08, 28.96)	35.62	3.43(2.16)	10.81(4.75)
Gastrointestinal viral infection	4	8.07(3.02, 21.55)	8.07(3.03, 21.5)	24.64	3.01(1.74)	8.03(3.53)
Febrile infection	4	7.81(2.92, 20.85)	7.81(2.93, 20.81)	23.62	2.96(1.69)	7.77(3.42)
Groin abscess	4	7.34(2.75, 19.61)	7.34(2.75, 19.56)	21.81	2.87(1.6)	7.31(3.21)
Otitis externa	4	7.24(2.71, 19.35)	7.24(2.72, 19.29)	21.43	2.85(1.58)	7.22(3.17)
H1n1 influenza	4	6.04(2.26, 16.12)	6.04(2.27, 16.09)	16.76	2.59(1.32)	6.02(2.65)
Lower respiratory tract congestion	4	4.83(1.81, 12.9)	4.83(1.81, 12.87)	12.12	2.27(1)	4.82(2.12)
Butterfly rash	4	8.16(3.05, 21.79)	8.16(3.06, 21.74)	24.99	3.02(1.75)	8.12(3.57)
Knee deformity	4	5.31(1.99, 14.18)	5.31(1.99, 14.15)	13.96	2.41(1.14)	5.3(2.33)
Small intestine ulcer	4	14.49(5.41, 38.78)	14.49(5.44, 38.61)	49.78	3.84(2.57)	14.37(6.31)
Exposure via father	4	5(1.87, 13.34)	5(1.88, 13.32)	12.76	2.32(1.05)	4.99(2.19)
Papillary thyroid cancer	4	5.15(1.93, 13.75)	5.15(1.93, 13.72)	13.35	2.36(1.09)	5.14(2.26)
Brucellosis	3	46.68(14.81, 147.07)	46.67(14.68, 148.34)	130.35	5.5(4.07)	45.4(17.38)
Gastroenteritis rotavirus	3	24.75(7.91, 77.41)	24.75(7.94, 77.14)	67.35	4.61(3.18)	24.39(9.4)
Viral pharyngitis	3	17.2(5.51, 53.64)	17.19(5.52, 53.58)	45.28	4.09(2.67)	17.03(6.57)
Oesophageal infection	3	14.67(4.71, 45.73)	14.67(4.71, 45.72)	37.88	3.86(2.44)	14.55(5.62)
Rotavirus infection	3	12.66(4.07, 39.44)	12.66(4.06, 39.46)	31.98	3.65(2.23)	12.57(4.86)
Staphylococcal abscess	3	11.98(3.85, 37.31)	11.98(3.84, 37.34)	29.97	3.57(2.15)	11.9(4.6)
Gastroenteritis salmonella	3	8.83(2.84, 27.47)	8.83(2.83, 27.52)	20.72	3.14(1.72)	8.79(3.4)
Hepatitis A	3	8.74(2.81, 27.17)	8.74(2.8, 27.24)	20.44	3.12(1.7)	8.69(3.36)
Orchitis	3	6.87(2.21, 21.36)	6.87(2.2, 21.41)	14.99	2.78(1.36)	6.85(2.65)
Streptococcal sepsis	3	6.38(2.05, 19.83)	6.38(2.05, 19.89)	13.56	2.67(1.25)	6.36(2.46)
Atypical mycobacterial infection	3	5.61(1.8, 17.42)	5.61(1.8, 17.49)	11.32	2.48(1.07)	5.59(2.17)
Complement factor decreased	3	42.99(13.66, 135.29)	42.99(13.79, 133.99)	119.87	5.39(3.95)	41.91(16.06)
Activated partial thromboplastin time shortened	3	20.68(6.62, 64.58)	20.68(6.64, 64.45)	55.47	4.35(2.93)	20.43(7.88)
Polymerase chain reaction positive	3	17.32(5.55, 54.02)	17.32(5.56, 53.98)	45.64	4.1(2.68)	17.14(6.62)
Lymphocyte count abnormal	3	6.18(1.99, 19.2)	6.18(1.98, 19.26)	12.98	2.62(1.21)	6.16(2.39)
Streptococcus test positive	3	5.22(1.68, 16.21)	5.22(1.67, 16.27)	10.2	2.38(0.96)	5.21(2.02)
Lung diffusion disorder	3	46.68(14.81, 147.07)	46.67(14.68, 148.34)	130.35	5.5(4.07)	45.4(17.38)
Adenoidal hypertrophy	3	17.08(5.47, 53.26)	17.07(5.48, 53.2)	44.93	4.08(2.66)	16.91(6.53)
Mucosal erosion	3	8.42(2.71, 26.19)	8.42(2.7, 26.24)	19.52	3.07(1.65)	8.38(3.24)
Subcutaneous emphysema	3	7.38(2.37, 22.95)	7.38(2.37, 23)	16.47	2.88(1.46)	7.35(2.85)
Skin oedema	3	6.97(2.24, 21.67)	6.97(2.24, 21.72)	15.28	2.8(1.38)	6.95(2.69)
Onychalgia	3	6.35(2.04, 19.73)	6.35(2.04, 19.79)	13.46	2.66(1.24)	6.33(2.45)
Parotid gland enlargement	3	11.56(3.71, 35.98)	11.56(3.71, 36.03)	28.73	3.52(2.1)	11.48(4.44)
Coating in mouth	3	11.5(3.7, 35.82)	11.5(3.69, 35.84)	28.57	3.51(2.09)	11.43(4.42)
Gastrointestinal erosion	3	11.21(3.6, 34.91)	11.21(3.6, 34.94)	27.72	3.48(2.06)	11.14(4.31)
Meningism	3	15.36(4.93, 47.89)	15.36(4.93, 47.87)	39.91	3.93(2.51)	15.23(5.88)
Motor developmental delay	3	10.34(3.32, 32.18)	10.34(3.32, 32.23)	25.15	3.36(1.94)	10.28(3.98)
Postictal state	3	7.97(2.56, 24.78)	7.97(2.56, 24.84)	18.19	2.99(1.57)	7.93(3.07)
Febrile convulsion	3	6.18(1.99, 19.2)	6.18(1.98, 19.26)	12.98	2.62(1.21)	6.16(2.39)
Animal scratch	3	6.76(2.17, 21.01)	6.76(2.17, 21.07)	14.66	2.75(1.33)	6.74(2.61)
Cytokine storm	3	10.36(3.33, 32.24)	10.36(3.32, 32.29)	25.21	3.36(1.94)	10.3(3.98)
Allergy to animal	3	6.66(2.14, 20.7)	6.66(2.14, 20.76)	14.37	2.73(1.31)	6.64(2.57)
Mast cell activation syndrome	3	7.77(2.5, 24.15)	7.77(2.49, 24.22)	17.6	2.95(1.53)	7.73(2.99)
Hypofibrinogenaemia	3	6.13(1.97, 19.06)	6.13(1.97, 19.11)	12.84	2.61(1.19)	6.11(2.37)
Haemorrhagic disorder	3	6.03(1.94, 18.73)	6.03(1.93, 18.79)	12.53	2.59(1.17)	6.01(2.33)
Squamous cell carcinoma of lung	3	7.59(2.44, 23.59)	7.59(2.44, 23.66)	17.07	2.92(1.5)	7.56(2.92)
Biliary obstruction	3	7.1(2.28, 22.08)	7.1(2.28, 22.13)	15.66	2.82(1.4)	7.08(2.74)

## Sheet: Supplemental Table S6
Table S6 Significant signals of infection and infestation in anakinra with and without corticosteroids (Top10)
PT	ROR (95% CI)	Case Reports
Combination of corticosteroids
Necrotising fasciitis streptococcal	280.9 (103.1, 765.3)	4
Disseminated mucormycosis	246.09 (121.35, 499.02)	8
Disseminated blastomycosis	205.97 (65.18, 650.82)	3
Rhinocerebral mucormycosis	167.08 (78.84, 354.1)	7
Geotrichum infection	145.41 (53.94, 391.99)	4
Body tinea	80.8 (36.1, 180.85)	6
Neonatal infection	63.7 (20.42, 198.71)	3
Vulval abscess	54.2 (17.39, 168.93)	3
Pneumonia cryptococcal	54.14 (24.23, 120.98)	6
Mycobacterium chelonae infection	45.44 (16.99, 121.54)	4
Combinations other than corticosteroids (top 10 most common)
Intestinal sepsis	203.94 (118.34, 351.45)	14
Borrelia infection	56.34 (25.09, 126.52)	6
Parvovirus infection	42.63 (17.61, 103.16)	5
Pneumonia viral	37.17 (26.74, 51.67)	36
Epstein-barr viraemia	36.8 (20.29, 66.73)	11
Adenovirus infection	32.61 (22.46, 47.35)	28
Viraemia	32.53 (18.82, 56.23)	13
Vulval abscess	30.4 (11.34, 81.47)	4
Sepsis syndrome	21.46 (8.02, 57.42)	4
Serratia infection	20.93 (8.68, 50.48)	5

## Sheet: Supplemental Table S7
Table S7 Significant signals of infection and infestation in canakinumab with and without corticosteroids (Top10)
PT	ROR (95% CI)	Case Reports
Combination of corticosteroids
Measles	84.04 (31.36, 225.18)	4
Campylobacter gastroenteritis	53.62 (17.22, 166.96)	3
Hand-foot-and-mouth disease	46.11 (14.82, 143.5)	3
Pneumonia mycoplasmal	44.53 (14.31, 138.56)	3
Mycobacterium chelonae infection	42.9 (13.79, 133.46)	3
Impetigo	30.84 (11.55, 82.36)	4
Mycobacterial infection	18.55 (5.97, 57.63)	3
Enteritis infectious	17.1 (5.51, 53.11)	3
Gastroenteritis	17.01 (11.19, 25.87)	22
Otitis media	16.61 (6.9, 39.95)	5
Combinations other than corticosteroids (top 10 most common)
Intestinal sepsis	330.07(187.9, 579.79)	13
Scarlet fever	116.95(51.99, 263.06)	6
Parvovirus infection	59.22(18.95, 185)	3
Lymphangitis	32.78(12.26, 87.68)	4
Diverticulitis	29.33(24.67, 34.87)	131
Hand-foot-and-mouth disease	26.86(8.63, 83.59)	3
Otitis media acute	23.56(7.58, 73.29)	3
Haemophilus infection	23.01(7.4, 71.55)	3
Superinfection	19.7(7.38, 52.61)	4
Tonsillitis	17.51(10.54, 29.09)	15

## Sheet: Supplemental Table S8
Table S8 Basic information of adverse event reports reported by health and non-health professionals
Variable	Anakinra N (%)			Canakinumab N (%)
	Health professionals	Non-health professionals		Health professionals	Non-health professionals
Age (years)
<18	442 (20.13)	514 ( 9.61)		1253 (28.67)	755 (20.55)
18~40	234 (10.66)	595 (11.13)		485 (11.10)	281 ( 7.65)
40~60	294 (13.39)	834 (15.59)		438 (10.02)	212 ( 5.77)
60~80	302 (13.75)	573 (10.71)		598 (13.68)	72 ( 1.96)
>=80	38 ( 1.73)	54 ( 1.01)		67 ( 1.53)	13 ( 0.35)
Unknow	886 (40.35)	2778 (51.94)		1529 (34.99)	2341 (63.72)
Gender
Female	1278 (58.20)	3600 (67.31)		2182 (49.93)	2091 (56.91)
Male	795 (36.20)	1687 (31.54)		1781 (40.76)	1271 (34.59)
Unknown	123 ( 5.60)	61 ( 1.14)		407 ( 9.31)	312 ( 8.49)
Country of the reports
United States	757 (34.47)	3984 (74.50)		2324 (53.18)	973 (26.48)
Other	686 (31.24)	1172 (21.91)		167 ( 3.82)	2433 (66.22)
France	214 ( 9.74)	40 ( 0.75)		102 ( 2.33)	6 ( 0.16)
Canada	131 ( 5.97)	47 ( 0.88)		156 ( 3.57)	81 ( 2.20)
United Kingdom	60 ( 2.73)	35 ( 0.65)		108 ( 2.47)	4 ( 0.11)
Germany	49 ( 2.23)	20 ( 0.37)		282 ( 6.45)	32 ( 0.87)
Japan	1 ( 0.05)	0		367 ( 8.40)	72 ( 1.96)
Mode of administration
Subcutaneous	1133 (51.59)	4347 (81.28)		3191 (73.02)	2379 (64.75)
Other	986 (44.90)	991 (18.53)		1086 (24.85)	1274 (34.68)
Intravenous	43 ( 1.96)	10 ( 0.19)		62 ( 1.42)	21 ( 0.57)
Transplacental	34 ( 1.55)	0		17 ( 0.39)	0
Oral	0	0		14 ( 0.32)	0
Time to event onset (days)
<30	345 (27.53)	1482 (34.25)		396 (13.69)	171 (16.04)
30~180	138 (11.01)	103 ( 2.38)		515 (17.81)	122 (11.44)
180~360	54 ( 4.31)	31 ( 0.72)		280 ( 9.68)	64 ( 6.00)
360~540	32 ( 2.55)	28 ( 0.65)		183 ( 6.33)	40 ( 3.75)
>=540	137 (10.93)	114 ( 2.63)		591 (20.44)	116 (10.88)
Unknow	547 (43.66)	2569 (59.37)		927 (32.05)	553 (51.88)

## Sheet: Supplemental Table S9
Table S9 Significant safety signals for PT levels of anakinra reported by health and non-health professionals (Top30)
SOC	PT	Case Reports	ROR (95% CI)	PRR (95% CI)	chisq	IC (IC025)	EBGM (EBGM05)
Health professionals
General disorders and administration site conditions	Injection site pain	111	4.05 (3.35, 4.88)	4 (3.35, 4.77)	250.66	2 (1.73)	4 (3.42)
General disorders and administration site conditions	Injection site reaction	100	9.92 (8.14, 12.08)	9.81 (8.06, 11.93)	789.06	3.29 (3.01)	9.78 (8.29)
General disorders and administration site conditions	Injection site erythema	80	5.05 (4.05, 6.3)	5.01 (4.04, 6.22)	257.11	2.32 (2.01)	5.01 (4.16)
General disorders and administration site conditions	Injection site pruritus	44	5.34 (3.97, 7.18)	5.32 (3.96, 7.14)	154.12	2.41 (1.99)	5.31 (4.14)
Respiratory, thoracic and mediastinal disorders	Interstitial lung disease	39	3.51 (2.57, 4.81)	3.5 (2.56, 4.79)	69.73	1.81 (1.36)	3.5 (2.69)
General disorders and administration site conditions	Injection site rash	36	9.5 (6.84, 13.18)	9.46 (6.78, 13.2)	271.63	3.24 (2.77)	9.43 (7.17)
Skin and subcutaneous tissue disorders	Drug reaction with eosinophilia and systemic symptoms	36	5.76 (4.15, 8)	5.74 (4.11, 8.01)	140.74	2.52 (2.05)	5.73 (4.36)
Infections and infestations	Septic shock	35	3.64 (2.61, 5.08)	3.63 (2.6, 5.07)	66.8	1.86 (1.39)	3.63 (2.75)
Respiratory, thoracic and mediastinal disorders	Lung disorder	35	5.15 (3.69, 7.17)	5.13 (3.68, 7.16)	116.2	2.36 (1.88)	5.12 (3.88)
Musculoskeletal and connective tissue disorders	Arthritis	34	3.92 (2.8, 5.49)	3.9 (2.79, 5.44)	73.43	1.96 (1.48)	3.9 (2.94)
General disorders and administration site conditions	Injection site swelling	31	3.11 (2.18, 4.42)	3.1 (2.18, 4.41)	44.07	1.63 (1.13)	3.1 (2.3)
Investigations	Serum ferritin increased	28	28.39 (19.56, 41.23)	28.3 (19.5, 41.07)	730.38	4.81 (4.28)	28.04 (20.52)
Investigations	Creactive protein increased	28	3.51 (2.42, 5.09)	3.5 (2.41, 5.08)	50.05	1.81 (1.28)	3.5 (2.56)
Infections and infestations	Cellulitis	27	3.06 (2.1, 4.47)	3.06 (2.11, 4.44)	37.4	1.61 (1.08)	3.06 (2.23)
General disorders and administration site conditions	Injection site urticaria	25	8.8 (5.94, 13.04)	8.77 (5.93, 12.98)	171.75	3.13 (2.57)	8.75 (6.3)
Respiratory, thoracic and mediastinal disorders	Acute respiratory distress syndrome	24	5.58 (3.74, 8.34)	5.57 (3.76, 8.24)	89.88	2.48 (1.91)	5.56 (3.98)
General disorders and administration site conditions	Inflammation	24	3.59 (2.41, 5.37)	3.59 (2.43, 5.31)	44.73	1.84 (1.27)	3.58 (2.56)
Blood and lymphatic system disorders	Eosinophilia	24	5.81 (3.89, 8.68)	5.8 (3.92, 8.58)	95.13	2.53 (1.97)	5.79 (4.14)
General disorders and administration site conditions	Injection site bruising	23	3.19 (2.12, 4.8)	3.18 (2.11, 4.8)	34.38	1.67 (1.09)	3.18 (2.26)
Blood and lymphatic system disorders	Lymphadenopathy	22	3.86 (2.54, 5.87)	3.85 (2.55, 5.81)	46.47	1.95 (1.35)	3.85 (2.71)
Hepatobiliary disorders	Hepatocellular injury	22	5.5 (3.61, 8.35)	5.48 (3.63, 8.27)	80.52	2.45 (1.86)	5.47 (3.86)
Infections and infestations	Viral infection	21	4.88 (3.18, 7.49)	4.87 (3.16, 7.5)	64.53	2.28 (1.68)	4.86 (3.4)
Investigations	Red blood cell sedimentation rate increased	21	9.85 (6.41, 15.13)	9.83 (6.39, 15.13)	165.99	3.29 (2.69)	9.8 (6.84)
Hepatobiliary disorders	Hepatitis	19	3.48 (2.22, 5.47)	3.48 (2.22, 5.46)	33.52	1.8 (1.16)	3.47 (2.38)
Cardiac disorders	Pericarditis	18	5.82 (3.67, 9.25)	5.81 (3.63, 9.3)	71.6	2.54 (1.89)	5.8 (3.94)
Investigations	Transaminases increased	17	3.13 (1.94, 5.04)	3.13 (1.96, 5.01)	24.56	1.64 (0.98)	3.12 (2.1)
Investigations	Blood lactate dehydrogenase increased	16	4.35 (2.66, 7.11)	4.35 (2.66, 7.1)	41.17	2.12 (1.43)	4.34 (2.88)
General disorders and administration site conditions	Injection site warmth	13	4.17 (2.42, 7.19)	4.17 (2.41, 7.22)	31.26	2.06 (1.3)	4.16 (2.64)
Infections and infestations	Gastroenteritis	12	4.09 (2.32, 7.22)	4.09 (2.32, 7.22)	27.98	2.03 (1.24)	4.09 (2.54)
Blood and lymphatic system disorders	Cytopenia	12	5.07 (2.88, 8.93)	5.06 (2.87, 8.93)	39.07	2.34 (1.55)	5.06 (3.15)
Non-health professionals
General disorders and administration site conditions	Injection site pain	784	6.31 (5.88, 6.78)	6.11 (5.65, 6.61)	3357.39	2.61 (2.5)	6.09 (5.73)
General disorders and administration site conditions	Injection site erythema	534	11.63 (10.67, 12.68)	11.36 (10.5, 12.29)	5010.93	3.49 (3.37)	11.27 (10.48)
General disorders and administration site conditions	Injection site pruritus	426	16.96 (15.4, 18.68)	16.64 (15.09, 18.35)	6182.55	4.04 (3.9)	16.42 (15.15)
General disorders and administration site conditions	Pyrexia	329	3.36 (3.02, 3.75)	3.33 (3.02, 3.67)	536.78	1.73 (1.57)	3.32 (3.03)
General disorders and administration site conditions	Injection site reaction	299	13.26 (11.82, 14.87)	13.08 (11.63, 14.71)	3304.89	3.7 (3.53)	12.95 (11.77)
General disorders and administration site conditions	Condition aggravated	284	3.22 (2.86, 3.62)	3.19 (2.84, 3.59)	427.67	1.67 (1.5)	3.18 (2.89)
General disorders and administration site conditions	Injection site urticaria	271	31.74 (28.11, 35.83)	31.34 (27.86, 35.25)	7760.64	4.93 (4.76)	30.57 (27.62)
General disorders and administration site conditions	Injection site swelling	252	9.87 (8.72, 11.18)	9.77 (8.69, 10.99)	1969.5	3.28 (3.1)	9.7 (8.74)
General disorders and administration site conditions	Injection site rash	251	24.61 (21.7, 27.9)	24.33 (21.63, 27.37)	5505.51	4.58 (4.4)	23.86 (21.48)
General disorders and administration site conditions	Injection site bruising	249	7.19 (6.34, 8.15)	7.11 (6.32, 8)	1302.9	2.82 (2.64)	7.08 (6.37)
Infections and infestations	Infection	223	5.31 (4.65, 6.06)	5.26 (4.59, 6.03)	767.99	2.39 (2.2)	5.24 (4.69)
General disorders and administration site conditions	Illness	147	4.38 (3.72, 5.15)	4.35 (3.72, 5.09)	379.02	2.12 (1.88)	4.34 (3.79)
Infections and infestations	Sinusitis	143	3.62 (3.07, 4.27)	3.6 (3.08, 4.21)	268.4	1.85 (1.61)	3.59 (3.13)
Injury, poisoning and procedural complications	Contusion	123	3.02 (2.53, 3.6)	3.01 (2.52, 3.59)	164.46	1.58 (1.33)	3 (2.59)
General disorders and administration site conditions	Injection site mass	112	7.09 (5.89, 8.54)	7.06 (5.92, 8.42)	579.59	2.81 (2.54)	7.02 (6.01)
General disorders and administration site conditions	Injection site warmth	96	12.65 (10.34, 15.48)	12.6 (10.36, 15.33)	1015.1	3.64 (3.35)	12.48 (10.54)
Infections and infestations	Cellulitis	71	4.68 (3.7, 5.91)	4.67 (3.69, 5.91)	203.8	2.22 (1.88)	4.65 (3.83)
Infections and infestations	Herpes zoster	71	3.68 (2.91, 4.64)	3.67 (2.9, 4.64)	137.37	1.87 (1.54)	3.66 (3.01)
General disorders and administration site conditions	Inflammation	63	3.58 (2.79, 4.58)	3.57 (2.77, 4.61)	116.21	1.83 (1.48)	3.56 (2.89)
General disorders and administration site conditions	Injection site discolouration	55	11.87 (9.1, 15.48)	11.84 (9, 15.58)	540.57	3.55 (3.17)	11.73 (9.39)
Skin and subcutaneous tissue disorders	Rash macular	54	3.69 (2.83, 4.83)	3.69 (2.8, 4.86)	105.43	1.88 (1.5)	3.68 (2.94)
Infections and infestations	Ear infection	53	5.32 (4.06, 6.98)	5.31 (4.04, 6.99)	184.85	2.4 (2.02)	5.29 (4.22)
General disorders and administration site conditions	Injection site induration	47	9.87 (7.4, 13.15)	9.85 (7.34, 13.22)	370.62	3.29 (2.88)	9.77 (7.69)
Infections and infestations	Viral infection	47	3.99 (3, 5.32)	3.98 (2.97, 5.34)	104.75	1.99 (1.58)	3.97 (3.13)
Infections and infestations	Localised infection	45	4.58 (3.42, 6.15)	4.58 (3.41, 6.15)	125.36	2.19 (1.77)	4.56 (3.57)
General disorders and administration site conditions	Injection site irritation	39	6.1 (4.45, 8.36)	6.09 (4.45, 8.33)	165.15	2.6 (2.15)	6.06 (4.66)
General disorders and administration site conditions	Injection site inflammation	37	22.78 (16.45, 31.55)	22.74 (16.3, 31.73)	754.9	4.48 (4.02)	22.34 (17.01)
Infections and infestations	Gastroenteritis viral	35	4.95 (3.55, 6.9)	4.94 (3.54, 6.89)	109.64	2.3 (1.83)	4.93 (3.73)
Infections and infestations	Kidney infection	32	3.74 (2.64, 5.29)	3.74 (2.63, 5.32)	63.92	1.9 (1.4)	3.73 (2.79)
Investigations	Serum ferritin increased	30	24.3 (16.92, 34.89)	24.26 (17.05, 34.52)	655.96	4.57 (4.06)	23.8 (17.59)

## Sheet: Supplemental Table S10
Table S10 Significant safety signals for PT levels of canakinumab reported by health and non-health professionals (Top30)
SOC	PT	Case Reports	ROR (95% CI)	PRR (95% CI)	chisq	IC (IC025)	EBGM (EBGM05)
Health professionals
General disorders and administration site conditions	Pyrexia	694	6.25(5.79, 6.74)	6.02(5.57, 6.51)	2912.87	2.58(2.47)	6(5.63)
General disorders and administration site conditions	Illness	129	10.07(8.46, 11.99)	10(8.38, 11.93)	1037.67	3.31(3.06)	9.93(8.59)
Investigations	Creactive protein increased	101	6.66(5.48, 8.11)	6.63(5.45, 8.07)	480.59	2.72(2.44)	6.6(5.6)
Respiratory, thoracic and mediastinal disorders	Oropharyngeal pain	82	3.7(2.98, 4.6)	3.69(2.97, 4.58)	160.38	1.88(1.57)	3.68(3.07)
Infections and infestations	Influenza	82	3.32(2.67, 4.13)	3.31(2.67, 4.11)	132.16	1.72(1.41)	3.31(2.76)
Respiratory, thoracic and mediastinal disorders	Rhinorrhoea	73	4.87(3.87, 6.13)	4.85(3.83, 6.14)	222.74	2.27(1.94)	4.84(3.99)
Infections and infestations	Cellulitis	70	4.11(3.25, 5.2)	4.1(3.24, 5.19)	163.57	2.03(1.69)	4.09(3.36)
Infections and infestations	Diverticulitis	62	7.68(5.98, 9.87)	7.66(5.94, 9.88)	356.92	2.93(2.57)	7.62(6.18)
General disorders and administration site conditions	Inflammation	57	4.38(3.38, 5.69)	4.37(3.39, 5.64)	147.73	2.12(1.75)	4.36(3.5)
Infections and infestations	Upper respiratory tract infection	53	3.68(2.81, 4.82)	3.67(2.79, 4.83)	102.73	1.87(1.49)	3.66(2.92)
Blood and lymphatic system disorders	Lymphadenopathy	52	4.82(3.67, 6.34)	4.81(3.66, 6.33)	156.55	2.26(1.87)	4.8(3.82)
General disorders and administration site conditions	Apparent death	48	69.52(51.98, 92.97)	69.31(51.66, 93)	3068.88	6.04(5.63)	65.87(51.64)
Respiratory, thoracic and mediastinal disorders	Nasal congestion	45	3.28(2.44, 4.39)	3.27(2.44, 4.39)	70.8	1.71(1.29)	3.26(2.55)
General disorders and administration site conditions	Concomitant disease aggravated	45	18.79(13.99, 25.23)	18.74(13.97, 25.15)	745.1	4.21(3.79)	18.49(14.45)
Infections and infestations	Gastroenteritis	42	7.79(5.75, 10.55)	7.77(5.79, 10.43)	246.25	2.95(2.52)	7.73(5.99)
Infections and infestations	Viral infection	39	4.76(3.47, 6.52)	4.75(3.47, 6.5)	115.09	2.24(1.8)	4.74(3.64)
Investigations	Red blood cell sedimentation rate increased	38	9.75(7.08, 13.42)	9.73(7.11, 13.31)	295.48	3.27(2.82)	9.66(7.4)
Infections and infestations	Tonsillitis	35	22.47(16.08, 31.39)	22.42(16.07, 31.29)	704.24	4.46(3.99)	22.06(16.67)
Investigations	Serum ferritin increased	34	18.6(13.25, 26.1)	18.56(13.3, 25.9)	556.98	4.19(3.71)	18.31(13.79)
Infections and infestations	Ear infection	34	5.2(3.71, 7.29)	5.19(3.72, 7.24)	114.73	2.37(1.89)	5.18(3.9)
Infections and infestations	Pharyngitis	32	8.89(6.28, 12.59)	8.88(6.24, 12.64)	222.19	3.14(2.65)	8.82(6.59)
Infections and infestations	Pharyngitis streptococcal	31	12.23(8.59, 17.43)	12.21(8.58, 17.38)	316.23	3.6(3.1)	12.11(9)
Investigations	Serum amyloid a protein increased	30	835.68(528.45, 1321.52)	834.1(531.42, 1309.18)	15237.2	8.99(8.39)	509.51(347.23)
Investigations	Sars-cov-2 test positive	28	8.06(5.56, 11.69)	8.05(5.55, 11.68)	171.77	3(2.47)	8(5.86)
Investigations	Lymphocyte count decreased	26	3.43(2.33, 5.04)	3.42(2.31, 5.06)	44.5	1.77(1.23)	3.42(2.48)
Investigations	Blood lactate dehydrogenase increased	23	4.16(2.76, 6.27)	4.16(2.76, 6.28)	55.03	2.05(1.47)	4.15(2.94)
Infections and infestations	Conjunctivitis	22	3.65(2.4, 5.56)	3.65(2.42, 5.51)	42.25	1.87(1.27)	3.64(2.57)
Respiratory, thoracic and mediastinal disorders	Pulmonary thrombosis	22	8.94(5.87, 13.6)	8.93(5.92, 13.48)	153.8	3.15(2.56)	8.87(6.24)
Investigations	Body temperature increased	21	3.32(2.17, 5.1)	3.32(2.16, 5.11)	34	1.73(1.13)	3.32(2.32)
Infections and infestations	Epstein-barr virus infection	20	7.02(4.52, 10.89)	7.01(4.55, 10.79)	102.53	2.8(2.18)	6.98(4.83)
Non-health professionals
General disorders and administration site conditions	Pyrexia	538	11.89(10.9, 12.97)	11.34(10.48, 12.26)	5066.51	3.5(3.37)	11.28(10.49)
General disorders and administration site conditions	Malaise	427	4.31(3.91, 4.75)	4.18(3.79, 4.61)	1039.97	2.06(1.92)	4.17(3.85)
General disorders and administration site conditions	Condition aggravated	367	8.58(7.73, 9.52)	8.31(7.53, 9.17)	2362.25	3.05(2.9)	8.29(7.59)
Musculoskeletal and connective tissue disorders	Arthralgia	265	3.35(2.97, 3.79)	3.29(2.92, 3.7)	425.4	1.72(1.54)	3.29(2.97)
General disorders and administration site conditions	Illness	101	5.33(4.38, 6.49)	5.29(4.35, 6.44)	351.47	2.4(2.12)	5.28(4.48)
Infections and infestations	Influenza	94	4.08(3.33, 5)	4.06(3.34, 4.94)	216.53	2.02(1.73)	4.05(3.42)
Skin and subcutaneous tissue disorders	Urticaria	83	3.16(2.55, 3.92)	3.14(2.53, 3.9)	121.4	1.65(1.34)	3.14(2.62)
Infections and infestations	Infection	68	3.1(2.44, 3.93)	3.09(2.44, 3.91)	95.9	1.62(1.28)	3.08(2.52)
Musculoskeletal and connective tissue disorders	Arthritis	67	3.81(3, 4.85)	3.8(3, 4.81)	137.94	1.92(1.58)	3.79(3.1)
Respiratory, thoracic and mediastinal disorders	Rhinorrhoea	61	4.48(3.48, 5.76)	4.46(3.46, 5.75)	163.5	2.15(1.79)	4.45(3.6)
General disorders and administration site conditions	Inflammation	50	5.56(4.21, 7.34)	5.53(4.2, 7.28)	185.42	2.47(2.07)	5.52(4.38)
Respiratory, thoracic and mediastinal disorders	Nasal congestion	39	3.3(2.41, 4.52)	3.29(2.4, 4.5)	62.12	1.72(1.27)	3.29(2.53)
Investigations	Creactive protein increased	30	12.32(8.6, 17.65)	12.29(8.64, 17.49)	309.49	3.61(3.1)	12.23(9.05)
Infections and infestations	Ear infection	28	5.39(3.72, 7.82)	5.38(3.71, 7.81)	99.69	2.43(1.9)	5.37(3.94)
Infections and infestations	Viral infection	28	4.72(3.25, 6.84)	4.71(3.25, 6.84)	81.57	2.23(1.71)	4.7(3.44)
Blood and lymphatic system disorders	Lymphadenopathy	27	5.14(3.52, 7.5)	5.13(3.53, 7.44)	89.55	2.36(1.82)	5.12(3.73)
Investigations	Body temperature increased	21	7.26(4.73, 11.14)	7.24(4.7, 11.14)	112.65	2.85(2.25)	7.22(5.04)
General disorders and administration site conditions	Therapeutic response shortened	17	3.61(2.24, 5.81)	3.6(2.25, 5.76)	31.93	1.85(1.18)	3.6(2.42)
Infections and infestations	Pharyngitis streptococcal	16	7.12(4.35, 11.63)	7.11(4.36, 11.61)	83.68	2.82(2.14)	7.09(4.7)
Infections and infestations	Gastroenteritis	16	10.85(6.63, 17.73)	10.83(6.63, 17.68)	142.08	3.43(2.74)	10.78(7.15)
Investigations	Sars-cov-2 test positive	16	4.87(2.98, 7.95)	4.86(2.98, 7.93)	48.97	2.28(1.59)	4.85(3.22)
Gastrointestinal disorders	Mouth ulceration	14	5.18(3.06, 8.75)	5.17(3.05, 8.78)	46.98	2.37(1.64)	5.16(3.33)
General disorders and administration site conditions	Therapy non-responder	14	3.57(2.11, 6.03)	3.56(2.1, 6.04)	25.77	1.83(1.1)	3.56(2.29)
Investigations	Serum ferritin increased	13	22.3(12.91, 38.52)	22.27(12.86, 38.55)	261.39	4.46(3.7)	22.05(13.96)
Infections and infestations	Gastroenteritis viral	13	3.59(2.08, 6.18)	3.58(2.07, 6.2)	24.18	1.84(1.08)	3.58(2.27)
Infections and infestations	Respiratory tract infection	12	3.38(1.92, 5.96)	3.38(1.91, 5.97)	20.08	1.76(0.97)	3.38(2.1)
Investigations	Body temperature decreased	12	9.06(5.14, 15.98)	9.05(5.13, 15.98)	85.62	3.17(2.39)	9.02(5.61)
Investigations	Red blood cell sedimentation rate increased	11	9.24(5.11, 16.71)	9.23(5.13, 16.62)	80.37	3.2(2.38)	9.19(5.6)
Investigations	Serum amyloid a protein increased	10	1331.11(603.92, 2933.93)	1329.85(607.18, 2912.66)	8171.38	9.68(8.67)	818.75(422.62)
Investigations	Inflammatory marker increased	9	12.35(6.41, 23.78)	12.34(6.46, 23.56)	93.24	3.62(2.72)	12.27(7.09)
